# Supplementary material for: Expression of Concern: Peptides of presenilin-1 bind the amyloid precursor protein ectodomain and offer a novel and specific therapeutic approach to reduce β-amyloid in Alzheimer’s disease
Source: PLoS One. 2025 Feb 27;20(2):e0319769. doi: 10.1371/journal.pone.0319769 (PMC11867307; doi:10.1371/journal.pone.0319769)
Supplement: S1 File — (XLS) [file pone.0319769.s001.xls]

## Sheet: Raw data
		PBS		Peptide 8
Area 1	Sample	2019	1941	470	1988	2026
Notch-1	Band Intensity	20562.3	22421.3	25643	26295.5	18314
APP	Band Intensity	49981	31199.8	49802.5	62056.1	57249.4
		PBS		Peptide 8
	normalized by 2026	2019	1941	470	1988	2026
Notch-1	relative intensity	1.12276	1.22427	1.40019	1.43581	1
APP	relative intensity	0.87304	0.544981	0.869923	1.08396	1
		Peptide 8		Peptide 4
Area 2	Sample	1988	2026	476	2009	2018
Notch-1	Band Intensity	22778.7	23897.7	21708.8	23189.3	19098
APP	Band Intensity	49339.3	43229	41420.2	48859.9	49304.7
		Peptide 8		Peptide 4
Area 2	normalized by 2026	1988	2026	476	2009	2018
Notch-1	relative intensity	0.953177	1	0.908405	0.970358	0.799157
APP	relative intensity	1.14135	1	0.958157	1.13026	1.14055
		PBS		Peptide4		Peptide8
Area 3	Sample	463	1941	1634	2005	1606	1628	1631	2026
Notch-1	Band Intensity	51618.9	98337.8	82678.5	138036	95759.8	111768	126509	124271
APP	Band Intensity	74147.3	74817.2	68942.3	82854.2	74686.8	107618	115105	108357
Area 3	normalized by 2026	463	1941	1634	2005	1606	1628	1631	2026
Notch-1	relative intensity	0.415375	0.791319	0.66531	1.11077	0.770574	0.899391	1.01801	1
APP	relative intensity	0.684288	0.69047	0.636253	0.764641	0.689266	0.993179	1.06227	1
		NT		Peptide8	Pptide4
Area 4	Sample	464	1993	2026	1606	1634
Notch-1	Band Intensity	121174	112776	94088.6	109010	96039
APP	Band Intensity	55136.1	45735	75975.6	70550.4	77477
Area 4	normalized by 2026	464	1993	2026	1606	1634
Notch-1	relative intensity	1.28788	1.19861	1	1.15859	1.02073
APP	relative intensity	0.725707	0.601969	1	0.928592	1.01976
		PBS			Peptide8	NT
Area 5	Sample	462	487	1605	2026	464	1993
Notch-1	Band Intensity	75039.9	90532.7	94518.2	103784	141729	49396.3
APP	Band Intensity	89870.9	91387	80476	94804.1	65513.8	50623.4
Area 5	normalized by 2026	462	487	1605	2026	464	1993
Notch-1	relative intensity	0.723036	0.872315	0.910717	1	1.36561	0.475952
APP	relative intensity	0.947964	0.963956	0.848866	1	0.691043	0.533979

## Sheet: Individual 
normalized by 2026		PBS		Peptide 8
	Sample	2019	1941	470	1988	2026
Notch-1	relative intensity	1.12276	1.22427	1.40019	1.43581	1
APP	relative intensity	0.87304	0.544981	0.869923	1.08396	1
normalized by 2026		Peptide 8		Peptide 4
Area 2	Sample	1988	2026	476	2009	2018
Notch-1	relative intensity	0.953177	1	0.908405	0.970358	0.799157
APP	relative intensity	1.14135	1	0.958157	1.13026	1.14055
normalized by 2026		PBS		Peptide 4		Peptide 8
Area 3	Sample	463	1941	1634	2005	1606	1628	1631	2026
Notch-1	relative intensity	0.415375	0.791319	0.66531	1.11077	0.770574	0.899391	1.01801	1
APP	relative intensity	0.684288	0.69047	0.636253	0.764641	0.689266	0.993179	1.06227	1
normalized by 2026		NT		Peptide 8	Peptide 4
Area4	Sample	464	1993	2026	1606	1634
Notch-1	relative intensity	1.28788	1.19861	1	1.15859	1.02073
APP	relative intensity	0.725707	0.601969	1	0.928592	1.01976
normalized by 2026		PBS			Peptide 8	NT
Area 5	Sample	462	487	1605	2026	464	1993
Notch-1	relative intensity	0.723036	0.872315	0.910717	1	1.36561	0.475952
APP	relative intensity	0.947964	0.963956	0.848866	1	0.691043	0.533979

## Sheet: analysis
normalized by 2026		NT
	Sample	464	1993	464	1993	Average	SD	ERROR
Notch-1	relative intensity	1.28788	1.19861	1.36561	0.475952	1.08201	0.409761	0.204881
APP	relative intensity	0.725707	0.601969	0.691043	0.533979	0.638175	0.086842	0.043421
normalized by 2026		PBS
	Sample	2019	1941	463	1941	462	487	1605	Average	SD	ERROR
Notch-1	relative intensity	1.12276	1.22427	0.415375	0.791319	0.723036	0.872315	0.910717	0.865685	0.266271	0.100641
APP	relative intensity	0.87304	0.544981	0.684288	0.69047	0.947964	0.963956	0.848866	0.793366	0.156317	0.0590824
normalized by 2026		Peptide 4
	Sample	476	2009	2018	1634	2005	1606	1634	Average	SD	ERROR
Notch-1	relative intensity	0.908405	0.970358	0.799157	0.66531	1.11077	1.15859	1.02073	0.947617	0.173333	0.0655137
APP	relative intensity	0.958157	1.13026	1.14055	0.636253	0.764641	0.928592	1.01976	0.939744	0.185406	0.0700768
normalized by 2026		Peptide 8
	Sample	470	1988	1988	1606	1628	1631	2026	Average	SD	ERROR
Notch-1	relative intensity	1.40019	1.43581	0.953177	0.770574	0.899391	1.01801	1	1.06816	0.252597	0.0954726
APP	relative intensity	0.869923	1.08396	1.14135	0.689266	0.993179	1.06227	1	0.977136	0.153172	0.0578935
		NT	PBS	Peptide 4	Peptide 8			NT	PBS	Peptide 4	Peptide 8
		Notch-1	Notch-1	Notch-1	Notch-1			APP	APP	APP	APP
	Average	1.08201	0.865685	0.947617	1.06816		Average	0.638175	0.793366	0.939744	0.977136
	SD	0.409761	0.266271	0.173333	0.252597		SD	0.086842	0.156317	0.185406	0.153172
	ERROR	0.204881	0.100641	0.0655137	0.0954726		ERROR	0.043421	0.0590824	0.0700768	0.0578935

## Sheet: Final
normalized by 2026	normalized by 2026	PBS							SEM
	Sample	2019	1941	462	487	1605	Average	SD	ERROR
Notch-1	relative intensity	1.12276	1.22427	0.723036	0.872315	0.910717	0.97062	0.201268	0.09001
APP	relative intensity	0.87304	0.544981	0.947964	0.963956	0.848866	0.835761	0.16966	0.0758742
normalized by 2026	normalized by 2026	Peptide 4							SEM
	Sample	476	2009	2018	1634	2005	Average	SD	ERROR
Notch-1	relative intensity	0.908405	0.970358	0.799157	0.66531	1.11077	0.8908	0.169019	0.0755878
APP	relative intensity	0.958157	1.13026	1.14055	0.636253	0.764641	0.925971	0.222922	0.0996935
normalized by 2026	normalized by 2026	Peptide 8							SEM
	Sample	470	1988	1606	1628	2026	Average	SD	ERROR
Notch-1	relative intensity	1.40019	1.43581	0.770574	0.899391	1	1.10119	0.300682	0.134469
APP	relative intensity	0.869923	1.08396	0.689266	0.993179	1	0.927266	0.153395	0.0686003
	Notch-1	PBS	P4	P8		β-APP	PBS	P4	P8
	Average	0.97062	0.8908	1.10119		Average	0.835761	0.925971	0.927266
	SD	0.201268	0.169019	0.300682		SD	0.16966	0.222922	0.153395
	ERROR (SEM)	0.09001	0.0755878	0.134469		ERROR (SEM)	0.0758742	0.0996935	0.0686003
	P-value vs PBS		0.258118	0.221517		P-value vs PBS		0.245996	0.198565
