# Supplementary material for: Expression of Concern: Peptides of presenilin-1 bind the amyloid precursor protein ectodomain and offer a novel and specific therapeutic approach to reduce β-amyloid in Alzheimer’s disease
Source: PLoS One. 2025 Feb 27;20(2):e0319769. doi: 10.1371/journal.pone.0319769 (PMC11867307; doi:10.1371/journal.pone.0319769)
Supplement: S3 File — (ZIP) [file pone.0319769.s003.zip]

Archive with 4 entries (4 files):
- Cortex and Hippocampus.pdf
- Fig 2AB processed data.xlsx
- Mouse data Figure 2.pdf
- Mouse data Figure 2.xls
