# Supplementary material for: Expression of Concern: Peptides of presenilin-1 bind the amyloid precursor protein ectodomain and offer a novel and specific therapeutic approach to reduce β-amyloid in Alzheimer’s disease
Source: PLoS One. 2025 Feb 27;20(2):e0319769. doi: 10.1371/journal.pone.0319769 (PMC11867307; doi:10.1371/journal.pone.0319769)
Supplement: S3 File — (ZIP) [file pone.0319769.s003.zip › Fig 2AB processed data.xlsx]

## Sheet: Sheet1
Neocortex
	Mean	Std. Dev.	Std. Error	P-value	Significance Test
Nontg	0	0	0
App Pep 1	1	0.424	0.3	0.110069	0.465105
App Pep 2	1.067	0.153	0.088	-0.3849	0.368662
App Pep 3	0.267	0.379	0.219	6.47988	0.0114987
App PBS	1.033	0.681	0.393
									Neocortex	Mean
									App PBS	1.033
									App Pep 1	1
									App Pep 2	1.067
									App Pep 3	0.267
									Nontg	0
Hippocampus
	Mean	Std. Dev.	Std. Error	P-value	Significance Test
Nontg	0	0	0
App Pep 1	0.633	0.306	0.176	-1.31885	0.15897
App Pep 2	0.5	0.265	0.153	-0.653604	0.290131
App Pep 3	0.133	0.153	0.088	3.0226	0.0471192
App PBS	0.4	0.346	0.2
									Hippocampus	Mean
									App PBS	0.4
									App Pep 1	0.633
									App Pep 2	0.5
									App Pep 3	0.133
									Nontg	0
