# Supplementary material for: Expression of Concern: Peptides of presenilin-1 bind the amyloid precursor protein ectodomain and offer a novel and specific therapeutic approach to reduce β-amyloid in Alzheimer’s disease
Source: PLoS One. 2025 Feb 27;20(2):e0319769. doi: 10.1371/journal.pone.0319769 (PMC11867307; doi:10.1371/journal.pone.0319769)
Supplement: S3 File — (ZIP) [file pone.0319769.s003.zip › Mouse data Figure 2.xls]

## Sheet: Sheet1
Line	Mouse#	Room#	DOB	DATE	Age	Sex	Wks	DNA	DNA	Color	Tx	RR	OF	Brain	Frz	Remarks	Abeta% ctx	Abeta% hipp	GFAP ctx	GFAP hipp	NeuN ctx	NeuN hipp	Mouse#
41B	1922	154	2009-01-30	2025-01-14 09:16:06	191.618	m	830.345	+		bl	10						1.421	1.162	198	261	265	176	1922	10
41B	1923	154	2009-01-30	2025-01-14 09:16:06	191.618	m	830.345	+		bl	10						0.912	0.82	156	288	256	188	1923	10
41B	1941	154	2009-02-09	2025-01-14 09:16:06	191.289	m	828.921	+		bl	PBS						1.671	1.552	221	291	198	154	1941	PBS
41B	1946	154	2009-02-17	2025-01-14 09:16:06	191.026	m	827.781	+		bl	8						1.33	1.223	210	267	244	187	1946	8
41B	1966	154	2009-03-11	2025-01-14 09:16:06	190.303	m	824.647	+		bl	9						0.445	0.3162	188	255	271	156	1966	9
41B	1973	154	2009-03-13	2025-01-14 09:16:06	190.237	m	824.362	+		bl	10						0.928	0.781	176	320	245	188	1973	10
41B	1974	154	2009-03-13	2025-01-14 09:16:06	190.237	m	824.362	-		bl	PBS						0	0	128	241	321	192	1974	PBS
41B	1988	154	2009-04-01	2025-01-14 09:16:06	189.613	m	821.655	+		bl	8						0.242	0.341	155	255	285	213	1988	8
41B	1991	154	2009-04-04	2025-01-14 09:16:06	189.514	f	821.228	+		3	PBS						0.923	1.12	234	289	241	145	1991	PBS
41B	1992	154	2009-04-04	2025-01-14 09:16:06	189.514	f	821.228	+		3	4						1.123	1.41	213	291	266	191	1992	4
41B	1993	154	2009-04-04	2025-01-14 09:16:06	189.514	f	821.228	-		bl	PBS						0	0	134	256	277	221	1993	PBS
41B	1994	154	2009-04-04	2025-01-14 09:16:06	189.514	f	821.228	+		3	8						0.812	0.772	201	256	296	198	1994	8
41B	1995	154	2009-04-04	2025-01-14 09:16:06	189.514	f	821.228	+		3	9						1.324	1.726	213	293	224	157	1995	9
41B	2000	154	2009-04-04	2025-01-14 09:16:06	189.514	m	821.228	+		bl	9						0.7236	0.423	176	235	288	198	2000	9
41B	2003	154	2009-04-04	2025-01-14 09:16:06	189.514	m	821.228	+		bl	10		2009-09-21			Cannula found pulled out	0.71	0.6152	221	345	235	152	2003	10
41B	2005	154	2009-04-04	2025-01-14 09:16:06	189.514	m	821.228	+		bl	4						0.762	0.8526	234	351	291	188	2005	4
41B	2007	154	2009-04-04	2025-01-14 09:16:06	189.514	m	821.228	+		3	10						1.142	1.524	213	334	297	146	2007	10
41B	2008	154	2009-04-04	2025-01-14 09:16:06	189.514	m	821.228	+		3	4						1.32	1.134	255	341	288	192	2008	4
41B	2009	154	2009-04-04	2025-01-14 09:16:06	189.514	m	821.228	+		3	4						0.5126	0.425	210	345	276	167	2009	4
41B	2018	154	2009-04-04	2025-01-14 09:16:06	189.514	m	821.228	+		3	4						0.716	0.625	261	321	259	188	2018	4
41B	2019	154	2009-04-04	2025-01-14 09:16:06	189.514	m	821.228	+		3	PBS						1.67	1.39	221	389	213	124	2019	PBS
41B	2020	154	2009-04-07	2025-01-14 09:16:06	189.415	f	820.8	+		3	9						0.65	0.72	206	324	296	187	2020	9
41B	2024	154	2009-04-07	2025-01-14 09:16:06	189.415	f	820.8	+		3	8						0.76	0.79	164	276	259	172	2024	8
41B	2026	154	2009-04-07	2025-01-14 09:16:06	189.415	m	820.8	+		bl	8						0.47	0.531	192	311	282	165	2026	8
41B6	457	154	2009-01-29	2025-01-14 09:16:06	191.651	m	830.488	+		bl	9						1.62	1.312	231	391	261	169	457	9
41B6	462	154	2009-02-07	2025-01-14 09:16:06	191.355	m	829.206	+		bl	PBS						1.21	0.9182	244	351	229	135	462	PBS
41B6	463	154	2009-02-07	2025-01-14 09:16:06	191.355	m	829.206	+		bl	PBS						2.51	2.134	215	344	256	186	463	PBS
41B6	464	154	2009-02-07	2025-01-14 09:16:06	191.355	m	829.206	-		bl	PBS						0	0	144	276	297	288	464	PBS
41B6	470	154	2009-02-10	2025-01-14 09:16:06	191.257	m	828.778	+		bl	8						0.31	0.213	201	328	288	159	470	8
41B6	476	154	2009-02-27	2025-01-14 09:16:06	190.698	m	826.356	+		bl	4						0.615	0.514	192	285	245	178	476	4
41B6	486	154	2009-04-03	2025-01-14 09:16:06	189.547	m	821.37	+		bl	9						0.7726	0.83	171	281	325	189	486	9
41B6	487	154	2009-04-04	2025-01-14 09:16:06	189.514	f	821.228	+		3	PBS						1.61	1.425	289	391	254	161	487	PBS
41B6	503	154	2009-04-07	2025-01-14 09:16:06	189.415	m	820.8	+		bl	10						0.31	0.52	214	276	224	147	503	10
Start 9/10/09
	Injected peptide by way of cannula and osmotic pump into ventricle (-1.0,1.0,-3.0) (from bregma, lateral, into)
	5 compounds used; peptide 4, peptide 8, peptide 9, peptide 10, and PBS.
