# Supplementary material for: Expression of Concern: Peptides of presenilin-1 bind the amyloid precursor protein ectodomain and offer a novel and specific therapeutic approach to reduce β-amyloid in Alzheimer’s disease
Source: PLoS One. 2025 Feb 27;20(2):e0319769. doi: 10.1371/journal.pone.0319769 (PMC11867307; doi:10.1371/journal.pone.0319769)
Supplement: S4 File — (ZIP) [file pone.0319769.s004.zip › Data Fig 4AB.xls]

## Sheet: low data
	PBS	Ab 40 pg/ml	Ab 42 pg/ml		peptide 8	Ab 40 pg/ml	Ab 42 pg/ml		peptide 4	Ab 40 pg/ml	Ab 42 pg/ml		peptide 10	Ab 40 pg/ml	Ab 42 pg/ml		peptide 9	Ab 40 pg/ml	Ab 42 pg/ml		peptide 1	Ab 40 pg/ml	Ab 42 pg/ml		peptide 2	Ab 40 pg/ml	Ab 42 pg/ml		peptide 3	Ab 40 pg/ml	Ab 42 pg/ml
	462	275	130		470	0	250		476	150	0		503	520	400		457	800	80		56	250	390		60	414	700		61	100	390
	463	700	300		1946	900	390		1992	0	370		1922	800	250		486	175	400		57	475	650		62	110	435		1322	300	625
X	464	0	0		1988	50	550		2005	550	50		1923	625	400		1966	300	340		58	450	700		1320	190	560		1323	200	25
	489(487)	800			1994	300			2008	600	350		1973				1995	500	375										1608	137	575
	1941	675	920		2024	135	315		2009	50	570		2003	500	400		2000	550	370										1633	75	150
X	1974	0			2026	0	250		2018	0	400		2007	620	520		2020	550	260										41-B
	1991	675	375		1606	150	350		1627	90	225
X	1993	0	0		1628	75	150		1634	100	200
	2019	800	400		1631	155	260		41-B
	1605	235	625
	1622	100	300
X	1624	0	100
	59	525	850
	1329	30	430
	1333	500	150

## Sheet: arrange
	PBS	Ab 40 pg/ml	Ab 42 pg/ml		peptide 8	Ab 40 pg/ml	Ab 42 pg/ml		peptide 4	Ab 40 pg/ml	Ab 42 pg/ml		peptide 9	Ab 40 pg/ml	Ab 42 pg/ml		peptide 10	Ab 40 pg/ml	Ab 42 pg/ml			peptide 1	Ab 40 pg/ml	Ab 42 pg/ml		peptide 2	Ab 40 pg/ml	Ab 42 pg/ml		peptide 3	Ab 40 pg/ml	Ab 42 pg/ml
	462	275	130		470	0	250		476	150	0		457	800	80		503	520	400			56	250	390		60	414	700		61	100	390
	463	700	300		1988	50	550		1992	0	370		486	175	400		1922	800	250			57	475	650		62	110	435		1322	300	625
	489(487)	800			1994	300			2005	550	50		1966	300	340		1923	625	400			58	450	700		1320	190	560		1323	200	25
	1941	675	920		2024	135	315		2008	600	350		1995	500	375		2003	500	400			Mean	391.667	580		Mean	238	565		1608	137	575
	1991	675	375		2026	0	250		2009	50	570		2000	550	370		2007	620	520			SD	123.322	166.433		SD	157.582	132.571		1633	75	150
	2019	800	400		1606	150	350		2018	0	400		2020	550	260		Mean	613	394			Error	71.2	96.0902		Error	90.9799	76.5398		41-B
	1605	235	625		1628	75	150		1627	90	225		Mean	479.167	304.167		SD	118.933	95.8123											Mean	162.4	353
	1622	100	300		1631	155	260		1634	100	200		SD	218.184	120.017		Error	53.1883	42.8486											SD	90.1737	261.453
	59	525	850		Mean	108.125	312.5		41-B				Error	72.7279	40.0058															Error	40.3269	116.925
	1329	30	430		SD	99.5324	119.983		Mean	192.5	270.625
	1333	500	150		Error	35.19	45.3494		SD	241.764	189.557
	Mean	483.182	448						Error	85.4766	67.0184
	SD	279.377	270.269
	Error	84.2353	81.4893

## Sheet: graph
	PBS	Ab 40 pg/ml	Ab 42 pg/ml		peptide 8	Ab 40 pg/ml	Ab 42 pg/ml		peptide 4	Ab 40 pg/ml	Ab 42 pg/ml		peptide 9	Ab 40 pg/ml	Ab 42 pg/ml		peptide 10	Ab 40 pg/ml	Ab 42 pg/ml			peptide 1	Ab 40 pg/ml	Ab 42 pg/ml		peptide 2	Ab 40 pg/ml	Ab 42 pg/ml		peptide 3	Ab 40 pg/ml	Ab 42 pg/ml
	462	275	130		470	0	250		476	150	0		457	800	80		503	520	400			56	250	390		60	414	700		61	100	390
	463	700	300		1988	50	550		1992	0	370		486	175	400		1922	800	250			57	475	650		62	110	435		1322	300	625
	489(487)	800			1994	300			2005	550	50		1966	300	340		1923	625	400			58	450	700		1320	190	560		1323	200	25
	1941	675	920		2024	135	315		2008	600	350		1995	500	375		2003	500	400			Mean	391.667	580		Mean	238	565		1608	137	575
	1991	675	375		2026	0	250		2009	50	570		2000	550	370		2007	620	520			SD	123.322	166.433		SD	157.582	132.571		1633	75	150
	2019	800	400		1606	150	350		2018	0	400		2020	550	260		Mean	613	394			Error	71.2	96.0902		Error	90.9799	76.5398		41-B
	1605	235	625		1628	75	150		1627	90	225		Mean	479.167	304.167		SD	118.933	95.8123											Mean	162.4	353
	1622	100	300		1631	155	260		1634	100	200		SD	218.184	120.017		Error	53.1883	42.8486											SD	90.1737	261.453
	59	525	850		Mean	108.125	312.5		41-B				Error	72.7279	40.0058															Error	40.3269	116.925
	1329	30	430		SD	99.5324	119.983		Mean	192.5	270.625
	1333	500	150		Error	35.19	45.3494		SD	241.764	189.557
	Mean	483.182	448						Error	85.4766	67.0184
	SD	279.377	270.269
	Error	84.2353	81.4893
	Aβ pg/ml
		Control		Peptide 1		Peptide 2		Peptide 3		Peptide 8		Peptide 4		Peptide 9		Peptide10
		40	42	40	42	40	42	40	42	40	42	40	42	40	42	40	42
	Mean	483.182	448	391.667	580	238	565	162.4	353	108.125	312.5	192.5	270.625	479.167	304.167	613	394
	SD	279.377	270.269	123.322	166.433	157.582	132.571	90.1737	261.453	99.5324	119.983	241.764	189.557	218.184	120.017	118.933	95.8123
	Error	84.2353	81.4893	71.2	96.0902	90.9799	76.5398	40.3269	116.925	35.19	45.3494	85.4766	67.0184	72.7279	40.0058	53.1883	42.8486
		Mean		SD		ERROR
		Aβ 40	Aβ 42	Aβ 40	Aβ 42	Aβ 40	Aβ 42
Control	PBS	483.182	448	279.377	270.269	84.2353	81.4893
Peptide 1	Peptide 1	391.667	580	123.322	166.433	71.2	96.0902
Peptide 2	Peptide 2	238	565	157.582	132.571	90.9799	76.5398
Peptide 3	Peptide 3	162.4	353	90.1737	261.453	40.3269	116.925
Peptide 4	Peptide 4	192.5	270.625	241.764	189.557	85.4766	67.0184
Peptide 8	Peptide 8	108.125	312.5	99.5324	119.983	35.19	45.3494
Peptide 9	Peptide 9	479.167	304.167	218.184	120.017	72.7279	40.0058
Peptide 10	Peptide 10	613	394	118.933	95.8123	53.1883	42.8486
NT	NT	0	0
