# Supplementary material for: Expression of Concern: Peptides of presenilin-1 bind the amyloid precursor protein ectodomain and offer a novel and specific therapeutic approach to reduce β-amyloid in Alzheimer’s disease
Source: PLoS One. 2025 Feb 27;20(2):e0319769. doi: 10.1371/journal.pone.0319769 (PMC11867307; doi:10.1371/journal.pone.0319769)
Supplement: S5 File — (ZIP) [file pone.0319769.s005.zip › Underlying data Fig 7B.xls]

## Sheet: Sheet1
150ug of sample	NT		PBS				Peptide 4			Peptide 8
	464	1993	463	487	1941	2019	476	2005	2009	470	1988	2026
BACE(ng/ml)	1.17279	0.823529	0.694853	0.933824	1.15441	0.768382	0.566176	0.621324	0.768382	0.511029	0.713235	0.658088
	1.09926	0.823529	0.897059	0.694853	1.09926	0.823529	0.713235	0.970588	0.713235	0.363971	1.08088	0.897059
	1.27656		1.06585		1.27656		0.846356	0.872695		0.76734	1.00439	0.951712
	1.20632		0.881475		1.20632		0.899034	1.00439		0.820018	0.969271	0.942932
Aver	1.18873	0.823529	0.884808	0.814338	1.18414	0.795956	0.756201	0.867249	0.740809	0.615589	0.941945	0.862448
SD	0.0736688	0	0.151679	0.168978	0.0755441	0.0389949	0.148868	0.173201	0.0389949	0.215301	0.159434	0.138331
SEM	0.0368344	0	0.0758394	0.119485	0.0377721	0.0275735	0.0744338	0.0866004	0.0275735	0.107651	0.0797171	0.0691656
	NT		PBS				Peptide 4			Peptide 8
Sample	464	1993	463	487	1941	2019	476	2005	2009	470	1988	2026
BACE (ng/ml)	1.18873	0.823529	0.884808	0.814338	1.18414	0.795956	0.756201	0.867249	0.740809	0.615589	0.941945	0.862448
		PBS	P4	P8
	BACE(ng/ml)	0.884808	0.756201	0.615589
		0.814338	0.867249	0.941945
		1.18414	0.740809	0.862448
		0.795956
	Aver	0.91981	0.788086	0.806661
	SD	0.180332	0.0689878	0.17018
	SEM	0.0901661	0.0398301	0.0982533
	P-value (vs PBS)		0.145805	0.219577
