# Supplementary material for: Expression of Concern: Peptides of presenilin-1 bind the amyloid precursor protein ectodomain and offer a novel and specific therapeutic approach to reduce β-amyloid in Alzheimer’s disease
Source: PLoS One. 2025 Feb 27;20(2):e0319769. doi: 10.1371/journal.pone.0319769 (PMC11867307; doi:10.1371/journal.pone.0319769)
Supplement: S6 File — (ZIP) [file pone.0319769.s006.zip]

Archive with 3 entries (3 files):
- BACE and NICD.xlsx
- NICD Jurkat CellsLog Graph.xlsx
- Underlying data Fig  8.pdf
