# Supplementary material for: Expression of Concern: Peptides of presenilin-1 bind the amyloid precursor protein ectodomain and offer a novel and specific therapeutic approach to reduce β-amyloid in Alzheimer’s disease
Source: PLoS One. 2025 Feb 27;20(2):e0319769. doi: 10.1371/journal.pone.0319769 (PMC11867307; doi:10.1371/journal.pone.0319769)
Supplement: S6 File — (ZIP) [file pone.0319769.s006.zip › BACE and NICD.xlsx]

## Sheet: BACE and NICD Statistics
BACE	FINAL								NICD
SP 1 (μM)			Average	Std. Dev.					SP1 (μM)			Average	Std. Dev.
0	100	100	100	0					0	100	100	100	0
1	100	104	102	2.82843					1	100	92	96	5.65685
2	89	118	103.5	20.5061					2	95	97	96	1.41421
3	100	113	106.5	9.19239					3	94	98	96	2.82843
4	100	114	107	9.89949					4	100	101	100	0.707107
5	89	104	96.5	10.6066					5	100	101	100	0.707107
P4 (μM)			Average	Std. Dev.					P4 (μM)			Average	Std. Dev.
0	100	100	100	0					0	100	100	100	0
1	100	100	100	0					1	93	93	93	0
2	111	100	105	7.77817					2	86	88	87	1.41421
3	100	100	100	0					3	77	100	88	16.2635
4	88	100	94	8.48528					4	84	104	92	14.1421
5	111	90	101	14.8492					5	98	105	101	4.94975
BACE Inhibitor (nM)			Average	Std. Dev.					P8 (μM)			Average	Std. Dev.
0									0	100	100	100	0
100	100	100	100	0					1	118	92	105	18.3848
200	36	42	39	4.24264					2	108	91	99	12.0208
300	36	47	41	7.77817					3	126	93	109	23.3345
400	36	19	27.5	12.0208					4	106	106	106	0
500	16	23	17.5	4.94975					5	97	91	94	4.24264
P8 (μM)			Average	Std. Dev.
0	100	100	100	0
1	107	108	107	0.7
2	110	103	106	4.94975
3	108	105	106	2.12132
4	111	99	105	8.48528
5	106	102	104	2.82843
