# Supplementary material for: Expression of Concern: Peptides of presenilin-1 bind the amyloid precursor protein ectodomain and offer a novel and specific therapeutic approach to reduce β-amyloid in Alzheimer’s disease
Source: PLoS One. 2025 Feb 27;20(2):e0319769. doi: 10.1371/journal.pone.0319769 (PMC11867307; doi:10.1371/journal.pone.0319769)
Supplement: S6 File — (ZIP) [file pone.0319769.s006.zip › NICD Jurkat CellsLog Graph.xlsx]

## Sheet: NICD Jurkat Cells Statistics
NICD Jurkat Cells
Inhibitor (nM)			Average	Std. Dev.	% Control
0	1.647	1.842	1.744	0.137886	100
1	1.743	1.552	1.64	0.135057	94
3	1.611	1.513	1.56	0.0692965	89
10	1.515	1.308	1.41	0.146371	80
30	1.326	1.123	1.22	0.143543	69
100	1.4	1.037	1.21	0.25668	69
P8 (μM)			Average	Std. Dev.	% Control
0	1.91	1.778	1.84	0.0933381	100
0.5	1.813	1.773	1.79	0.0282843	97
1	1.79	1.8	1.8	0.00707107	98
2	1.683	1.658	1.7	0.0176777	92
5	1.803	1.803	1.8	0	98
10	1.936	1.969	1.95	0.0233345	105
P4 (μM)			Average	Std. Dev.	% Control
0	1.689	1.72	1.704	0.0219203	100
0.5	1.802	1.833	1.81	0.0219203	106
1	2.12	2.15	2.13	0.0212132	125
2	1.69	1.69	1.69	0	99
5	1.62	1.62	1.62	0	95
10	2.22	2.18	2.2	0.0282843	129
SP 1 (μM)			Average	Std. Dev.	% Control
0	0.146	0.146	0.146	0	100
0.5	0.145	0.171	0.144	0.0183848	99
1	0.142	0.142	0.142	0	97
2	0.135	0.175	0.155	0.0282843	106
5	0.153	0.156	0.154	0.00212132	105
10	0.173	0.173	0.173	0	118

## Sheet: NICD Jurkat Cells Log Graph
	NICD Jurkat Cells
Inhibitor
(nM)	Micromolar Conversion	%
0	0	100
1	0.001	94
3	0.003	89
10	0.01	80
30	0.03	69
100	0.1	69
P8
	(μM)	%
	0	100
	0.5	97
	1	98
	2	92
	5	98
	10	105
P4	(μM)	%
	0	100
	0.5	106
	1	125
	2	99
	5	95
	10	129
SP 1	(μM)	%
	0	100
	0.5	99
	1	97
	2	106
	5	105
	10	118

## Sheet: NICD Jurkat Cells %
NICD	FINAL
Inhibitor (nM)			Average	Std. Dev.
0	100	100	100	0					1.647	1.842	1.744	0.137886
1	94	84.2562	89.1281	6.88988					1.743	1.552	1.64	0.135057
3	87	82.139	84.5695	3.43726					1.611	1.513	1.56	0.0692965
10	82	71.0098	76.5049	7.77126					1.515	1.308	1.41	0.146371
30	71	60.9663	65.9832	7.09487					1.326	1.123	1.22	0.143543
100	X	56	56	#DIV/0!					1.4	1.037	1.21	0.25668
P8 (μM)			Average	Std. Dev.							Average	Std. Dev.
0	100	100	100	0					1.91	1.778	1.84	0.0933381
0.5	94.9215	99.7188	97.3201	3.39222					1.813	1.773	1.79	0.0282843
1	93.7173	101.237	97.4773	5.31749					1.79	1.8	1.8	0.00707107
2	88.1152	93.2508	90.683	3.63146					1.683	1.658	1.7	0.0176777
5	94.3979	101.406	97.902	4.95552					1.803	1.803	1.8	0
10	101.361	110.742	106.052	6.63348					1.936	1.969	1.95	0.0233345
P4 (μM)			Average	Std. Dev.							Average	Std. Dev.
0	100	100	100	0					1.689	1.72	1.704	0.0219203
0.5	106.69	106.57	106.63	0.0852643					1.802	1.833	1.81	0.0219203
1	107	104	105.5	2.12132					2.12	2.15	2.13	0.0212132
2	102	100	101	1.41421					1.69	1.69	1.69	0
5	101	99	100	1.41421					1.62	1.62	1.62	0
10	105	102	103.5	2.12132					2.22	2.18	2.2	0.0282843
SP 1 (μM)			Average	Std. Dev.							Average	Std. Dev.
0	100	100	100	0					0.146	0.146	0.146	0
0.5	103	99	101	2.82843					0.145	0.171	0.144	0.0183848
1	101	99	100	1.41421					0.142	0.142	0.142	0
2	104	105	104.5	0.707107					0.135	0.175	0.155	0.0282843
5	100	100	100	0					0.153	0.156	0.154	0.00212132
10	104	97	100.5	4.94975					0.173	0.173	0.173	0
